# Supplementary material for: Barriers to Community-Based Primary Health Care Delivery in Urban China: A Systematic Mapping Review
Source: Int J Environ Res Public Health. 2022 Oct 4;19(19):12701. doi: 10.3390/ijerph191912701 (PMC9566097; doi:10.3390/ijerph191912701)
Supplement: Supplementary file 1 [file ijerph-19-12701-s001.zip]

Archive with 1 entries (1 files):
- ijerph-1864544-supplementary.pdf
